# Supplementary material for: A co-expression network for differentially expressed genes in bladder cancer and a risk score model for predicting survival
Source: Hereditas. 2019 Jul 9;156:24. doi: 10.1186/s41065-019-0100-1 (PMC6617625; doi:10.1186/s41065-019-0100-1)
Supplement: Supplementary file 5 — The details of GO functional enrichment analysis for each module. (XLS 51 kb) [file 41065_2019_100_MOESM5_ESM.xls]

## Sheet: OutGOEnrichmentTable
Supplementary File 2. The details of GO functional enrichment analysis for each module.
TermID	module	modSize	bkgrModSize	rank	enrichmentP	BonferoniP	nModGenesInTerm	fracOfBkgrModSize	fracOfBkgrTermSize	bkgrTermSize	termOntology	termName	termDefinition
GO:1903047	blue	152	149	1	2.53e-57	4.34e-53	90	0.604027	0.687023	131	BP	mitotic cell cycle process	A process that is part of the mitotic cell cycle.
GO:0000278	blue	152	149	2	6.16e-56	1.05e-51	90	0.604027	0.671642	134	BP	mitotic cell cycle	Progression through the phases of the mitotic cell cycle, the most common eukaryotic cell cycle, which canonically comprises four successive phases called G1, S, G2, and M and includes replication of the genome and the subsequent segregation of chromosomes into daughter cells. In some variant cell cycles nuclear replication or nuclear division may not be followed by cell division, or G1 and G2 ph…
GO:0007049	blue	152	149	3	9.3e-56	1.59e-51	106	0.711409	0.546392	194	BP	cell cycle	The progression of biochemical and morphological phases and events that occur in a cell during successive cell replication or nuclear replication events. Canonically, the cell cycle comprises the replication and segregation of genetic material followed by the division of the cell, but in endocycles or syncytial cells nuclear replication or nuclear division may not be followed by cell division.
GO:0007059	blue	152	149	4	3.36e-45	5.76e-41	54	0.362416	0.931034	58	BP	chromosome segregation	The process in which genetic material, in the form of chromosomes, is organized into specific structures and then physically separated and apportioned to two or more sets. In eukaryotes, chromosome segregation begins with the condensation of chromosomes, includes chromosome separation, and ends when chromosomes have completed movement to the spindle poles.
GO:0007067	blue	152	149	5	6.17e-45	1.06e-40	63	0.422819	0.807692	78	BP	mitotic nuclear division	A mitotic cell cycle process comprising the steps by which the nucleus of a eukaryotic cell divides; the process involves condensation of chromosomal DNA into a highly compacted form. Canonically, mitosis produces two daughter nuclei whose chromosome complement is identical to that of the mother cell.
GO:0051276	blue	152	149	6	1.42e-43	2.44e-39	73	0.489933	0.675926	108	BP	chromosome organization	A process that is carried out at the cellular level that results in the assembly, arrangement of constituent parts, or disassembly of chromosomes, structures composed of a very long molecule of DNA and associated proteins that carries hereditary information. This term covers covalent modifications at the molecular level as well as spatial relationships among the major components of a chromosome.
GO:0005694	blue	152	149	7	1.78e-39	3.04e-35	67	0.449664	0.676768	99	CC	chromosome	A structure composed of a very long molecule of DNA and associated proteins (e.g. histones) that carries hereditary information.
GO:0000819	blue	152	149	8	9.33e-38	1.6e-33	44	0.295302	0.956522	46	BP	sister chromatid segregation	The cell cycle process in which sister chromatids are organized and then physically separated and apportioned to two or more sets.
GO:0051301	blue	152	149	9	1.03e-37	1.77e-33	64	0.42953	0.680851	94	BP	cell division	The process resulting in division and partitioning of components of a cell to form more cells; may or may not be accompanied by the physical separation of a cell into distinct, individually membrane-bounded daughter cells.
GO:0000793	blue	152	149	10	2.72e-29	4.66e-25	35	0.234899	0.945946	37	CC	condensed chromosome	A highly compacted molecule of DNA and associated proteins resulting in a cytologically distinct structure.
GO:0031012	brown	77	77	1	9.46e-15	1.62e-10	29	0.376623	0.345238	84	CC	extracellular matrix	A structure lying external to one or more cells, which provides structural support for cells or tissues.
GO:0005578	brown	77	77	2	2.09e-12	3.57e-08	23	0.298701	0.370968	62	CC	proteinaceous extracellular matrix	A layer consisting mainly of proteins (especially collagen) and glycosaminoglycans (mostly as proteoglycans) that forms a sheet underlying or overlying cells such as endothelial and epithelial cells. The proteins are secreted by cells in the vicinity. An example of this component is found in Mus musculus.
GO:0005615	brown	77	77	3	3.9e-11	6.68e-07	32	0.415584	0.237037	135	CC	extracellular space	That part of a multicellular organism outside the cells proper, usually taken to be outside the plasma membranes, and occupied by fluid.
GO:0030198	brown	77	77	4	8.96e-11	1.53e-06	21	0.272727	0.35	60	BP	extracellular matrix organization	A process that is carried out at the cellular level which results in the assembly, arrangement of constituent parts, or disassembly of an extracellular matrix.
GO:0043062	brown	77	77	5	8.96e-11	1.53e-06	21	0.272727	0.35	60	BP	extracellular structure organization	A process that is carried out at the cellular level which results in the assembly, arrangement of constituent parts, or disassembly of structures in the space external to the outermost structure of a cell. For cells without external protective or external encapsulating structures this refers to space outside of the plasma membrane, and also covers the host cell environment outside an intracellula…
GO:0005576	brown	77	77	6	3.65e-09	6.24e-05	49	0.636364	0.145401	337	CC	extracellular region	The space external to the outermost structure of a cell. For cells without external protective or external encapsulating structures this refers to space outside of the plasma membrane. This term covers the host cell environment outside an intracellular parasite.
GO:0005178	brown	77	77	7	5.63e-06	0.0964156	9	0.116883	0.428571	21	MF	integrin binding	Interacting selectively and non-covalently with an integrin.
GO:0030199	brown	77	77	8	3.53e-05	0.604714	5	0.0649351	0.714286	7	BP	collagen fibril organization	Any process that determines the size and arrangement of collagen fibrils within an extracellular matrix.
GO:0001968	brown	77	77	9	3.53e-05	0.604714	5	0.0649351	0.714286	7	MF	fibronectin binding	Interacting selectively and non-covalently with a fibronectin, a group of related adhesive glycoproteins of high molecular weight found on the surface of animal cells, connective tissue matrices, and in extracellular fluids.
GO:0007155	brown	77	77	10	7.06e-05	1	24	0.311688	0.15894	151	BP	cell adhesion	The attachment of a cell, either to another cell or to an underlying substrate such as the extracellular matrix, via cell adhesion molecules.
GO:0000982	green	45	44	1	1.22e-10	2.09e-06	16	0.363636	0.275862	58	MF	transcription factor activity, RNA polymerase II core promoter proximal region sequence-specific binding	Interacting selectively and non-covalently with a sequence of DNA that is in cis with and relatively close to a core promoter for RNA polymerase II (RNAP II) in order to modulate transcription by RNAP II.
GO:0001071	green	45	44	2	2.47e-10	4.23e-06	20	0.454545	0.196078	102	MF	nucleic acid binding transcription factor activity	Interacting selectively and non-covalently with a DNA or RNA sequence in order to modulate transcription. The transcription factor may or may not also interact selectively with a protein or macromolecular complex.
GO:0003700	green	45	44	3	2.47e-10	4.23e-06	20	0.454545	0.196078	102	MF	transcription factor activity, sequence-specific DNA binding	Interacting selectively and non-covalently with a specific DNA sequence in order to modulate transcription. The transcription factor may or may not also interact selectively with a protein or macromolecular complex.
GO:0009058	green	45	44	4	5e-10	8.56e-06	36	0.818182	0.0935065	385	BP	biosynthetic process	The chemical reactions and pathways resulting in the formation of substances; typically the energy-requiring part of metabolism in which simpler substances are transformed into more complex ones.
GO:0043565	green	45	44	5	2.5e-09	4.29e-05	18	0.409091	0.197802	91	MF	sequence-specific DNA binding	Interacting selectively and non-covalently with DNA of a specific nucleotide composition, e.g. GC-rich DNA binding, or with a specific sequence motif or type of DNA e.g. promotor binding or rDNA binding.
GO:0000976	green	45	44	6	2.75e-09	4.7e-05	16	0.363636	0.228571	70	MF	transcription regulatory region sequence-specific DNA binding	Interacting selectively and non-covalently with a specific sequence of DNA that is part of a regulatory region that controls transcription of that section of the DNA. The transcribed region might be described as a gene, cistron, or operon.
GO:0009893	green	45	44	7	3.02e-09	5.16e-05	30	0.681818	0.109091	275	BP	positive regulation of metabolic process	Any process that activates or increases the frequency, rate or extent of the chemical reactions and pathways within a cell or an organism.
GO:0010243	green	45	44	8	3.03e-09	5.19e-05	18	0.409091	0.195652	92	BP	response to organonitrogen compound	Any process that results in a change in state or activity of a cell or an organism (in terms of movement, secretion, enzyme production, gene expression, etc.) as a result of an organonitrogen stimulus. An organonitrogen compound is formally a compound containing at least one carbon-nitrogen bond.
GO:0044212	green	45	44	9	3.1e-09	5.31e-05	17	0.386364	0.209877	81	MF	transcription regulatory region DNA binding	Interacting selectively and non-covalently with a DNA region that regulates the transcription of a region of DNA, which may be a gene, cistron, or operon. Binding may occur as a sequence specific interaction or as an interaction observed only once a factor has been recruited to the DNA by other factors.
GO:0000975	green	45	44	10	3.81e-09	6.52e-05	17	0.386364	0.207317	82	MF	regulatory region DNA binding	Interacting selectively and non-covalently with a DNA region that regulates a DNA-based process. Such processes include transcription, DNA replication, and DNA repair.
GO:0045087	grey	231	226	1	0.000619453	1	18	0.079646	0.45	40	BP	innate immune response	Innate immune responses are defense responses mediated by germline encoded components that directly recognize components of potential pathogens.
GO:0016788	grey	231	226	2	0.000892811	1	18	0.079646	0.439024	41	MF	hydrolase activity, acting on ester bonds	Catalysis of the hydrolysis of any ester bond.
GO:0008203	grey	231	226	3	0.00131569	1	7	0.0309735	0.7	10	BP	cholesterol metabolic process	The chemical reactions and pathways involving cholesterol, cholest-5-en-3 beta-ol, the principal sterol of vertebrates and the precursor of many steroids, including bile acids and steroid hormones. It is a component of the plasma membrane lipid bilayer and of plasma lipoproteins and can be found in all animal tissues.
GO:0008589	grey	231	226	4	0.00179378	1	6	0.0265487	0.75	8	BP	regulation of smoothened signaling pathway	Any process that modulates the frequency, rate or extent of smoothened signaling.
GO:0015918	grey	231	226	5	0.00179378	1	6	0.0265487	0.75	8	BP	sterol transport	The directed movement of sterols into, out of or within a cell, or between cells, by means of some agent such as a transporter or pore. Sterols are steroids with one or more hydroxyl groups and a hydrocarbon side-chain in the molecule.
GO:0000786	grey	231	226	6	0.00179378	1	6	0.0265487	0.75	8	CC	nucleosome	A complex comprised of DNA wound around a multisubunit core and associated proteins, which forms the primary packing unit of DNA into higher order structures.
GO:0006695	grey	231	226	7	0.00211781	1	4	0.0176991	1	4	BP	cholesterol biosynthetic process	The chemical reactions and pathways resulting in the formation of cholesterol, cholest-5-en-3 beta-ol, the principal sterol of vertebrates and the precursor of many steroids, including bile acids and steroid hormones.
GO:0032374	grey	231	226	8	0.00211781	1	4	0.0176991	1	4	BP	regulation of cholesterol transport	Any process that modulates the frequency, rate or extent of the directed movement of cholesterol into, out of or within a cell, or between cells, by means of some agent such as a transporter or pore.
GO:0052689	grey	231	226	9	0.00222493	1	5	0.0221239	0.833333	6	MF	carboxylic ester hydrolase activity	Catalysis of the hydrolysis of a carboxylic ester bond.
GO:0019752	grey	231	226	10	0.00254323	1	20	0.0884956	0.392157	51	BP	carboxylic acid metabolic process	The chemical reactions and pathways involving carboxylic acids, any organic acid containing one or more carboxyl (COOH) groups or anions (COO-).
GO:00055761	red	32	32	1	0.000330098	1	20	0.625	0.0593472	337	CC	extracellular region	The space external to the outermost structure of a cell. For cells without external protective or external encapsulating structures this refers to space outside of the plasma membrane. This term covers the host cell environment outside an intracellular parasite.
GO:0060041	red	32	32	2	0.000834372	1	3	0.09375	0.428571	7	BP	retina development in camera-type eye	The process whose specific outcome is the progression of the retina over time, from its formation to the mature structure. The retina is the innermost layer or coating at the back of the eyeball, which is sensitive to light and in which the optic nerve terminates.
GO:0042562	red	32	32	3	0.00130729	1	3	0.09375	0.375	8	MF	hormone binding	Interacting selectively and non-covalently with any hormone, naturally occurring substances secreted by specialized cells that affect the metabolism or behavior of other cells possessing functional receptors for the hormone.
GO:0061298	red	32	32	4	0.00266036	1	2	0.0625	0.666667	3	BP	retina vasculature development in camera-type eye	The process whose specific outcome is the progression of the vasculature of the retina over time, from its formation to the mature structure.
GO:0043271	red	32	32	5	0.00268636	1	3	0.09375	0.3	10	BP	negative regulation of ion transport	Any process that stops, prevents, or reduces the frequency, rate or extent of the directed movement of charged atoms or small charged molecules into, out of or within a cell, or between cells, by means of some agent such as a transporter or pore.
GO:0005179	red	32	32	6	0.00521916	1	2	0.0625	0.5	4	MF	hormone activity	The action characteristic of a hormone, any substance formed in very small amounts in one specialized organ or group of cells and carried (sometimes in the bloodstream) to another organ or group of cells in the same organism, upon which it has a specific regulatory action. The term was originally applied to agents with a stimulatory physiological action in vertebrate animals (as opposed to a chal…
GO:0007389	red	32	32	7	0.00658332	1	5	0.15625	0.121951	41	BP	pattern specification process	Any developmental process that results in the creation of defined areas or spaces within an organism to which cells respond and eventually are instructed to differentiate.
GO:0003416	red	32	32	8	0.00853286	1	2	0.0625	0.4	5	BP	endochondral bone growth	The increase in size or mass of an endochondral bone that contributes to the shaping of the bone.
GO:0007605	red	32	32	9	0.00853286	1	2	0.0625	0.4	5	BP	sensory perception of sound	The series of events required for an organism to receive an auditory stimulus, convert it to a molecular signal, and recognize and characterize the signal. Sonic stimuli are detected in the form of vibrations and are processed to form a sound.
GO:0044070	red	32	32	10	0.00853286	1	2	0.0625	0.4	5	BP	regulation of anion transport	Any process that modulates the frequency, rate or extent of the directed movement of anions, atoms or small molecules with a net negative charge into, out of or within a cell, or between cells, by means of some agent such as a transporter or pore.
GO:0043292	turquoise	470	465	1	5.58e-14	9.55e-10	51	0.109677	0.910714	56	CC	contractile fiber	Fibers, composed of actin, myosin, and associated proteins, found in cells of smooth or striated muscle.
GO:0030016	turquoise	470	465	2	2.65e-13	4.54e-09	49	0.105376	0.907407	54	CC	myofibril	The contractile element of skeletal and cardiac muscle; a long, highly organized bundle of actin, myosin, and other proteins that contracts by a sliding filament mechanism.
GO:0030017	turquoise	470	465	3	9.75e-13	1.67e-08	45	0.0967742	0.918367	49	CC	sarcomere	The repeating unit of a myofibril in a muscle cell, composed of an array of overlapping thick and thin filaments between two adjacent Z discs.
GO:0003012	turquoise	470	465	4	1.65e-12	2.82e-08	75	0.16129	0.78125	96	BP	muscle system process	A organ system process carried out at the level of a muscle. Muscle tissue is composed of contractile cells or fibers.
GO:0006936	turquoise	470	465	5	2.61e-11	4.47e-07	63	0.135484	0.797468	79	BP	muscle contraction	A process in which force is generated within muscle tissue, resulting in a change in muscle geometry. Force generation involves a chemo-mechanical energy conversion step that is carried out by the actin/myosin complex activity, which generates force through ATP hydrolysis.
GO:0031674	turquoise	470	465	6	2.41e-10	4.12e-06	33	0.0709677	0.942857	35	CC	I band	A region of a sarcomere that appears as a light band on each side of the Z disc, comprising a region of the sarcomere where thin (actin) filaments are not overlapped by thick (myosin) filaments; contains actin, troponin, and tropomyosin; each sarcomere includes half of an I band at each end.
GO:0030018	turquoise	470	465	7	2.58e-09	4.42e-05	30	0.0645161	0.9375	32	CC	Z disc	Platelike region of a muscle sarcomere to which the plus ends of actin filaments are attached.
GO:0030054	turquoise	470	465	8	5.9e-09	0.000100939	84	0.180645	0.688525	122	CC	cell junction	A cellular component that forms a specialized region of connection between two or more cells or between a cell and the extracellular matrix. At a cell junction, anchoring proteins extend through the plasma membrane to link cytoskeletal proteins in one cell to cytoskeletal proteins in neighboring cells or to proteins in the extracellular matrix.
GO:0015629	turquoise	470	465	9	1.16e-07	0.00199373	51	0.109677	0.75	68	CC	actin cytoskeleton	The part of the cytoskeleton (the internal framework of a cell) composed of actin and associated proteins. Includes actin cytoskeleton-associated complexes.
GO:0098655	turquoise	470	465	10	1.23e-07	0.00210315	45	0.0967742	0.775862	58	BP	cation transmembrane transport	A process in which a cation is transported from one side of a membrane to the other by means of some agent such as a transporter or pore.
GO:0050900	yellow	57	55	1	1.23e-06	0.0210392	11	0.2	0.289474	38	BP	leukocyte migration	The movement of a leukocyte within or between different tissues and organs of the body.
GO:0045124	yellow	57	55	2	3.28e-05	0.561359	4	0.0727273	0.8	5	BP	regulation of bone resorption	Any process that modulates the frequency, rate or extent of bone tissue loss (resorption).
GO:0045453	yellow	57	55	3	3.28e-05	0.561359	4	0.0727273	0.8	5	BP	bone resorption	The process in which specialized cells known as osteoclasts degrade the organic and inorganic portions of bone, and endocytose and transport the degradation products.
GO:0001894	yellow	57	55	4	5.52e-05	0.945746	6	0.109091	0.4	15	BP	tissue homeostasis	A homeostatic process involved in the maintenance of an internal steady state within a defined tissue of an organism, including control of cellular proliferation and death and control of metabolic function.
GO:0002687	yellow	57	55	5	0.000120632	1	5	0.0909091	0.454545	11	BP	positive regulation of leukocyte migration	Any process that activates or increases the frequency, rate, or extent of leukocyte migration.
GO:0002684	yellow	57	55	6	0.000168023	1	11	0.2	0.180328	61	BP	positive regulation of immune system process	Any process that activates or increases the frequency, rate, or extent of an immune system process.
GO:0002376	yellow	57	55	7	0.000180545	1	21	0.381818	0.112903	186	BP	immune system process	Any process involved in the development or functioning of the immune system, an organismal system for calibrated responses to potential internal or invasive threats.
GO:0003158	yellow	57	55	8	0.000181126	1	6	0.109091	0.333333	18	BP	endothelium development	The process whose specific outcome is the progression of an endothelium over time, from its formation to the mature structure. Endothelium refers to the layer of cells lining blood vessels, lymphatics, the heart, and serous cavities, and is derived from bone marrow or mesoderm. Corneal endothelium is a special case, derived from neural crest cells.
GO:0016477	yellow	57	55	9	0.00020354	1	18	0.327273	0.123288	146	BP	cell migration	The controlled self-propelled movement of a cell from one site to a destination guided by molecular cues. Cell migration is a central process in the development and maintenance of multicellular organisms.
GO:0006954	yellow	57	55	10	0.000235486	1	10	0.181818	0.188679	53	BP	inflammatory response	The immediate defensive reaction (by vertebrate tissue) to infection or injury caused by chemical or physical agents. The process is characterized by local vasodilation, extravasation of plasma into intercellular spaces and accumulation of white blood cells and macrophages.
