# Supplementary material for: A co-expression network for differentially expressed genes in bladder cancer and a risk score model for predicting survival
Source: Hereditas. 2019 Jul 9;156:24. doi: 10.1186/s41065-019-0100-1 (PMC6617625; doi:10.1186/s41065-019-0100-1)
Supplement: Supplementary file 6 — Univariate survival analysis identified 43 genes as independent prognostic biomarkers. (XLS 20 kb) [file 41065_2019_100_MOESM6_ESM.xls]

## Sheet: Sheet1
Supplementary File 3. Univariate survival analysis identified 43 genes as independent prognostic biomarkers.
gene	HR	z	conf.low	conf.up	pvalue
TPST1	1.40911	4.25747	1.20331	1.65012	2.07e-05
LAMA2	1.4054	3.79133	1.17867	1.67573	0.000149842
P3H4	1.35239	3.55907	1.14526	1.59697	0.000372168
CCDC80	1.18762	3.48738	1.07822	1.30812	0.00048778
MFAP5	1.17006	3.21077	1.06309	1.28779	0.00132381
FBN1	1.21888	3.17019	1.07849	1.37754	0.0015234
KCNE4	1.29901	3.15617	1.10423	1.52815	0.00159855
NES	1.23225	3.1213	1.0808	1.40491	0.00180055
GAS7	1.28526	3.11492	1.09752	1.50512	0.00183997
SLC2A3	1.19808	3.05224	1.06681	1.3455	0.00227141
EDNRA	1.27775	3.0039	1.08891	1.49933	0.00266541
LRRC32	1.20671	2.90463	1.06301	1.36982	0.00367689
TGFB3	1.19879	2.83294	1.05746	1.359	0.00461214
MYADM	1.16227	2.76887	1.04491	1.29282	0.00562508
TIMP2	1.13749	2.71683	1.03654	1.24826	0.00659113
SNED1	1.51392	2.66541	1.11601	2.05372	0.00768948
SPON1	1.13923	2.61984	1.03338	1.25592	0.00879708
FSTL1	1.18781	2.61514	1.04406	1.35135	0.00891904
SFRP2	1.07048	2.58192	1.01654	1.12728	0.00982523
CTGF	1.11833	2.55798	1.02649	1.21839	0.0105281
DCN	1.11539	2.5508	1.02562	1.21302	0.0107475
THBS1	1.14074	2.46291	1.02725	1.26676	0.0137815
SLC12A8	1.2321	2.40753	1.03956	1.46029	0.0160607
CRISPLD2	1.15714	2.39546	1.02689	1.30391	0.0165996
VSTM4	1.29523	2.38749	1.04741	1.60169	0.0169639
ADGRA2	1.17898	2.3499	1.0277	1.35252	0.0187784
SGCD	1.33059	2.33011	1.04642	1.69193	0.0198005
INHBA	1.13192	2.28616	1.01784	1.25878	0.0222449
CXCL12	1.13024	2.23048	1.01496	1.25861	0.0257153
LATS2	1.28982	2.21728	1.02998	1.61522	0.026604
GALNT15	1.26159	2.19945	1.02562	1.55185	0.0278462
EMILIN1	1.1031	2.18373	1.01011	1.20466	0.0289823
SSC5D	1.16491	2.15812	1.01411	1.33813	0.0309189
CYR61	1.108	2.15002	1.00911	1.21658	0.0315535
CILP	1.10485	2.10836	1.00704	1.21216	0.0349997
LAMA4	1.17628	2.1012	1.01097	1.36861	0.0356231
EHD2	1.13804	2.09113	1.00814	1.28468	0.0365168
MFAP2	1.12126	2.08301	1.00678	1.24875	0.0372505
OLFML1	1.22713	2.06402	1.01037	1.49039	0.0390159
GPC6	1.16196	2.0633	1.00755	1.34003	0.0390839
DDR2	1.17378	2.06108	1.00789	1.36696	0.0392954
CD99L2	1.20651	2.00839	1.00454	1.44909	0.0446015
OLFML3	1.10259	1.99628	1.00178	1.21354	0.0459034
CYBRD1	1.12246	1.9438	0.99904	1.26113	0.05192
SVEP1	1.35123	1.93879	0.996717	1.83183	0.0525275
COL11A1	1.09557	1.9385	0.99899	1.20148	0.0525628
JDP2	1.20453	1.91438	0.995579	1.45733	0.0555715
LAMB2	1.16474	1.90762	0.995824	1.36231	0.0564407
ATXN1	1.27535	1.88283	0.990086	1.6428	0.0597228
PODN	1.10755	1.87369	0.995307	1.23245	0.0609738
OMD	1.20869	1.87159	0.99109	1.47407	0.0612637
COL10A1	1.07922	1.8449	0.995256	1.17028	0.0650527
DPT	1.08161	1.8006	0.993081	1.17803	0.0717662
FBXL7	1.20428	1.8002	0.983638	1.47442	0.0718296
DCLK1	1.27281	1.7944	0.977989	1.6565	0.0727492
PRSS23	1.12692	1.62525	0.975693	1.30158	0.10411
MMP11	1.05514	1.54055	0.985495	1.1297	0.123427
RECK	1.21071	1.50106	0.94322	1.55406	0.13334
BNC2	1.23142	1.48268	0.935186	1.62148	0.13816
KIF26B	1.14276	1.45545	0.954796	1.36773	0.145543
ANGPTL2	1.08595	1.44753	0.971233	1.21421	0.147749
PALM	1.09324	1.44314	0.968578	1.23395	0.148982
EPB41L2	1.13863	1.32902	0.940225	1.37891	0.183842
PAMR1	1.12558	1.31196	0.943244	1.34317	0.189532
CH25H	1.1039	1.30941	0.952075	1.27994	0.190395
FBLN5	1.09671	1.29472	0.953676	1.26119	0.195418
NDN	1.07732	1.28803	0.961895	1.20659	0.197734
HIC1	1.1411	1.26579	0.930172	1.39985	0.20559
TMEM119	1.06948	1.16897	0.955564	1.19698	0.242417
TSC22D3	1.08624	1.15033	0.943441	1.25065	0.250007
SDC2	1.06857	1.11504	0.950985	1.2007	0.264832
FBLN2	1.02861	0.596092	0.937506	1.12856	0.551113
CYP27A1	0.98599	-0.228689	0.873692	1.11272	0.819111
CTSF	0.99053	-0.132134	0.860145	1.14068	0.894878
C3	1.00417	0.109422	0.932004	1.08193	0.912868
SMAD7	0.991007	-0.0904511	0.814833	1.20527	0.927929
LPAR1	0.997471	-0.0283416	0.837244	1.18836	0.97739
